# Supplementary material for: Melanin production and laccase mediated oxidative stress alleviation during fungal-fungal interaction among basidiomycete fungi
Source: IMA Fungus. 2021 Nov 9;12:33. doi: 10.1186/s43008-021-00082-y (PMC8576908; doi:10.1186/s43008-021-00082-y)
Supplement: Supplementary file 7 — Additional file 7: Lacccase and Superoxide dismutase (SOD) activity of T. coccinea—T. versicolor and T. coccinea—L. lactinea dual cultures as well as their monocultures. [file 43008_2021_82_MOESM7_ESM.xlsx]

## Sheet: Sheet1
		LACCASE ACTIVITY
Isolates	IR	FR	DAY 2	IR	FR	DAY 4	IR	FR	DAY 6	IR	FR	DAY 8	IR	FR	DAY 10	IR	FR	DAY 12	IR	FR	DAY 14
F3(R1)	0.002	0.029	0.027	0.002	0.077	0.075	0.003	0.261	0.258	0.006	0.822	0.816	0.006	0.657	0.651	0.006	0.543	0.537	0.004	0.389	0.385
F3(R2)	0.002	0.048	0.046	0.002	0.131	0.129	0.005	0.318	0.313	0.006	0.848	0.842	0.005	0.709	0.704	0.002	0.619	0.617	0.005	0.458	0.453
F3(R3)	0.001	0.061	0.06	0.001	0.184	0.183	0.005	0.364	0.359	0.004	0.889	0.885	0.005	0.748	0.743	0.002	0.661	0.659	0.004	0.487	0.483
F1(R1)	0.003	0.084	0.081	0.007	0.307	0.3	0.008	0.824	0.816	0.007	1.354	1.347	0.005	1.104	1.099	0.006	0.813	0.807	0.004	0.683	0.679
F1(R2)	0.004	0.106	0.102	0.007	0.351	0.344	0.007	0.871	0.864	0.007	1.381	1.374	0.006	1.149	1.143	0.003	0.886	0.883	0.007	0.738	0.731
F1(R3)	0.004	0.122	0.118	0.008	0.393	0.385	0.007	0.898	0.891	0.008	1.428	1.42	0.003	1.197	1.194	0.007	0.941	0.934	0.003	0.796	0.793
F3-F1(R1)	0.007	0.151	0.144	0.006	0.841	0.835	0.008	1.321	1.313	0.007	3.013	3.006	0.004	2.785	2.781	0.005	2.574	2.569	0.005	2.415	2.41
F3-F1(R2)	0.007	0.187	0.18	0.008	0.899	0.891	0.007	1.399	1.392	0.006	3.051	3.045	0.005	2.828	2.823	0.006	2.615	2.609	0.007	2.493	2.486
F3-F1(R3)	0.008	0.121	0.113	0.006	0.941	0.935	0.005	1.447	1.442	0.004	3.092	3.088	0.005	2.873	2.868	0.006	2.719	2.713	0.003	2.567	2.564
	DAY 2	DAY 4	DAY 6	DAY 8	DAY 10	DAY 12	DAY 14
F3(R1)	2.25	6.25	21.5	68	54.25	44.75	32.0833
F3(R2)	3.83333	10.75	26.0833	70.1667	58.6667	51.4167	37.75
F3(R3)	5	15.25	29.9167	73.75	61.9167	54.9167	40.25
F1(R1)	6.75	25	68	112.25	91.5833	67.25	56.5833
F1(R2)	8.5	28.6667	72	114.5	95.25	73.5833	60.9167
F1(R3)	9.83333	32.0833	74.25	118.333	99.5	77.8333	66.0833
F3-F1(R1)	12	69.5833	109.417	250.5	231.75	214.083	200.833
F3-F1(R2)	15	74.25	116	253.75	235.25	217.417	207.167
F3-F1(R3)	9.41667	77.9167	120.167	257.333	239	226.083	213.667
	DAY 2	DAY 4	DAY 6	DAY 8	DAY 10	DAY 12	DAY 14	SD	SD	SD	SD	SD	SD	SD
F3	3.69444	10.75	25.8333	70.6389	58.2778	50.3611	36.6944	0.79689	2.59804	2.4329	1.67659	2.2217	2.98194	2.41587
F1	8.36111	28.5833	71.4167	115.028	95.4444	72.8889	61.1944	0.89279	2.04521	1.82764	1.77582	2.28741	3.07481	2.74593
F3-F1	12.1389	73.9167	115.194	253.861	235.333	219.194	207.222	1.61326	2.41139	3.12929	1.9734	2.09331	3.57633	3.70477

## Sheet: Sheet2
		LACCASE ACTIVITY
Isolates	IR	FR	DAY 2	IR	FR	DAY 4	IR	FR	DAY 6	IR	FR	DAY 8	IR	FR	DAY 10	IR	FR	DAY 12	IR	FR	DAY 14
F3(R1)	0.002	0.029	0.027	0.002	0.077	0.075	0.003	0.261	0.258	0.006	0.822	0.816	0.006	0.657	0.651	0.006	0.543	0.537	0.004	0.389	0.385
F3(R2)	0.002	0.048	0.046	0.002	0.131	0.129	0.005	0.318	0.313	0.006	0.848	0.842	0.005	0.709	0.704	0.002	0.619	0.617	0.005	0.458	0.453
F3(R3)	0.001	0.061	0.06	0.001	0.184	0.183	0.005	0.364	0.359	0.004	0.889	0.885	0.005	0.748	0.743	0.002	0.661	0.659	0.004	0.487	0.483
F9(R1)	0.001	0.072	0.071	0.003	0.408	0.405	0.005	0.986	0.981	0.007	1.517	1.51	0.008	1.218	1.21	0.004	1.063	1.059	0.004	0.882	0.878
F9(R2)	0.001	0.105	0.104	0.002	0.484	0.482	0.005	1.086	1.081	0.006	1.621	1.615	0.006	1.347	1.341	0.005	1.167	1.162	0.005	0.989	0.984
F9(R3)	0.001	0.175	0.174	0.002	0.569	0.567	0.004	1.389	1.385	0.007	1.721	1.714	0.008	1.461	1.453	0.005	1.267	1.262	0.004	1.091	1.087
F3-F9(R1)	0.001	0.128	0.127	0.004	1.101	1.097	0.005	2.014	2.009	0.008	3.235	3.227	0.006	2.903	2.897	0.006	2.916	2.91	0.005	2.589	2.584
F3-F9(R2)	0.001	0.181	0.18	0.004	1.184	1.18	0.003	2.122	2.119	0.009	3.291	3.282	0.005	2.989	2.984	0.008	2.825	2.817	0.007	2.688	2.681
F3-F9(R3)	0.003	0.226	0.223	0.005	1.241	1.236	0.005	2.214	2.209	0.006	3.298	3.292	0.007	3.194	3.187	0.008	2.928	2.92	0.006	2.789	2.783
Isolates	DAY 2	DAY 4	DAY 6	DAY 8	DAY 10	DAY 12	DAY 14
F3(R1)	2.25	6.25	21.5	68	54.25	44.75	32.0833
F3(R2)	3.83333	10.75	26.0833	70.1667	58.6667	51.4167	37.75
F3(R3)	5	15.25	29.9167	73.75	61.9167	54.9167	40.25
F9(R1)	5.91667	33.75	81.75	125.833	100.833	88.25	73.1667
F9(R2)	8.66667	40.1667	90.0833	134.583	111.75	96.8333	82
F9(R3)	14.5	47.25	115.417	142.833	121.083	105.167	90.5833
F3-F9(R1)	10.5833	91.4167	167.417	268.917	241.417	242.5	215.333
F3-F9(R2)	15	98.3333	176.583	273.5	248.667	234.75	223.417
F3-F9(R3)	18.5833	103	184.083	274.333	265.583	243.333	231.917
Isolates	DAY 2	DAY 4	DAY 6	DAY 8	DAY 10	DAY 12	DAY 14	SD	SD	SD	SD	SD	SD	SD
F3	3.69444	10.75	25.8333	70.6389	58.2778	50.3611	36.6944	0.79689	2.59808	2.4329	1.67659	2.2217	2.98194	2.41587
F9	9.69444	40.3889	95.75	134.417	111.222	96.75	81.9167	2.53052	3.8987	10.1233	4.90818	5.85162	4.8836	5.02793
F3-F9	14.7222	97.5833	176.028	272.25	251.889	240.194	223.556	2.31357	3.36478	4.81926	1.68394	7.15993	2.73283	4.7877

## Sheet: Sheet3
			SOD
	C	T	D	%I(DAY 2)	C	T	D	%I(DAY 4)	C	T	D	%I(DAY 6)	C	T	D	%I(DAY 8)	C	T	D	%I(DAY 10)	C	T	D	%I(DAY 12)	C	T	D	%I(DAY 14)
F3(R1)	3.017	3.016	0.001	0.0331455	3.017	3.013	0.004	0.132582	3.015	3.007	0.008	0.26534	3.014	3.004	0.01	0.331785	3.013	3	0.013	0.431464	3.013	3	0.013	0.431464	3.012	2.999	0.013	0.431607
F3(R2)	3.016	3.014	0.002	0.066313	3.017	3.012	0.005	0.165728	3.014	3.006	0.008	0.265428	3.013	3.001	0.012	0.398274	3.012	2.999	0.013	0.431607	3.013	2.999	0.014	0.464653	3.012	2.999	0.013	0.431607
F3(R3)	3.017	3.014	0.003	0.0994365	3.016	3.011	0.005	0.165782	3.013	3.005	0.008	0.265516	3.013	3.001	0.012	0.398274	3.012	2.998	0.014	0.464807	3.011	2.997	0.014	0.464962	3.011	2.998	0.013	0.43175
F1(R1)	3.018	3.017	0.001	0.0331345	3.018	3.015	0.003	0.0994036	3.016	3.013	0.003	0.0994695	3.016	3.012	0.004	0.132626	3.015	3.009	0.006	0.199005	3.014	3.007	0.007	0.23225	3.013	3.006	0.007	0.232327
F1(R2)	3.018	3.016	0.002	0.0662691	3.017	3.014	0.003	0.0994365	3.016	3.012	0.004	0.132626	3.015	3.011	0.004	0.13267	3.015	3.009	0.006	0.199005	3.014	3.006	0.008	0.265428	3.013	3.006	0.007	0.232327
F1(R3)	3.017	3.016	0.001	0.0331455	3.017	3.013	0.004	0.132582	3.016	3.012	0.004	0.132626	3.015	3.01	0.005	0.165837	3.015	3.008	0.007	0.232172	3.013	3.006	0.007	0.232327	3.012	3.005	0.007	0.232404
F3-F1(R1)	3.017	2.796	0.221	7.32516	3.017	2.472	0.545	18.0643	3.016	1.944	1.072	35.5438	3.015	1.511	1.504	49.8839	3.016	2.156	0.86	28.5146	3.016	2.688	0.328	10.8753	3.017	2.896	0.121	4.01061
F3-F1(R2)	3.017	2.695	0.322	10.6729	3.016	2.369	0.647	21.4523	3.015	1.856	1.159	38.4411	3.015	1.437	1.578	52.3383	3.015	2.039	0.976	32.3715	3.016	2.573	0.443	14.6883	3.017	2.885	0.132	4.37521
F3-F1(R3)	3.017	2.593	0.424	14.0537	3.016	2.256	0.76	25.1989	3.015	1.704	1.311	43.4826	3.015	1.398	1.617	53.6318	3.016	1.947	1.069	35.4443	3.016	2.462	0.554	18.3687	3.017	2.868	0.149	4.93868
	50%I	DAY 2	50%I	DAY 4	50%I	DAY 6	50%I	DAY 8	50%I	DAY 10	50%I	DAY 12	50%I	DAY 14
F3(R1)	0.00066291	0.132582	0.00265164	0.530328	0.0053068	1.06136	0.0066357	1.32714	0.00862927	1.72585	0.00862927	1.72585	0.00863214	1.72643
F3(R2)	0.00132626	0.265252	0.00331455	0.66291	0.00530856	1.06171	0.00796548	1.5931	0.00863214	1.72643	0.00929306	1.85861	0.00863214	1.72643
F3(R3)	0.00198873	0.397746	0.00331565	0.66313	0.00531032	1.06206	0.00796548	1.5931	0.00929615	1.85923	0.00929924	1.85985	0.008635	1.727
F1(R1)	0.000662691	0.132538	0.00198807	0.397614	0.00198939	0.397878	0.00265252	0.530504	0.0039801	0.79602	0.00464499	0.928998	0.00464653	0.929306
F1(R2)	0.00132538	0.265076	0.00198873	0.397746	0.00265252	0.530504	0.0026534	0.53068	0.0039801	0.79602	0.00530856	1.06171	0.00464653	0.929306
F1(R3)	0.00066291	0.132582	0.00265164	0.530328	0.00265252	0.530504	0.00331675	0.66335	0.00464345	0.92869	0.00464653	0.929306	0.00464807	0.929615
F3-F1(R1)	0.146503	29.3006	0.361286	72.2572	0.710875	142.175	0.997678	199.536	0.570292	114.058	0.217507	43.5013	0.0802121	16.0424
F3-F1(R2)	0.213457	42.6914	0.429045	85.809	0.768823	153.765	1.04677	209.353	0.64743	129.486	0.293767	58.7533	0.0875041	17.5008
F3-F1(R3)	0.281074	56.2148	0.503979	100.796	0.869652	173.93	1.07264	214.527	0.708886	141.777	0.367374	73.4748	0.0987736	19.7547
	DAY 2	DAY 4	DAY 6	DAY 8	DAY 10	DAY 12	DAY 14	SD	SD	SD	SD	SD	SD	SD
F3	0.265193	0.618789	1.06171	1.50444	1.7705	1.81477	1.72662	0.07655	0.4423	0.0002	0.08865	0.04436	0.4446	0.00019
F1	0.176732	0.441896	0.486295	0.574845	0.840243	0.973339	0.929409	0.4417	0.4422	0.04421	0.04425	0.4422	0.4419	0.0001
F3-F1	42.7356	86.2873	156.623	207.805	128.44	58.5765	17.766	7.76948	8.24184	9.27773	4.39639	8.01879	8.65305	1.07982

## Sheet: Sheet4
						SOD
	C	T	D	%I(DAY 2)	C	T	D	%I(DAY 4)	C	T	D	%I(DAY 6)	C	T	D	%I(DAY 8)	C	T	D	%I(DAY 10)	C	T	D	%I(DAY 12)	C	T	D	%I(DAY 14)
F3(R1)	3.017	3.016	0.001	0.0331455	3.017	3.013	0.004	0.132582	3.015	3.007	0.008	0.26534	3.014	3.004	0.01	0.331785	3.013	3	0.013	0.431464	3.013	3	0.013	0.431464	3.012	2.999	0.013	0.431607
F3(R2)	3.016	3.014	0.002	0.066313	3.017	3.012	0.005	0.165728	3.014	3.006	0.008	0.265428	3.013	3.001	0.012	0.398274	3.012	2.999	0.013	0.431607	3.013	2.999	0.014	0.464653	3.012	2.999	0.013	0.431607
F3(R3)	3.017	3.014	0.003	0.0994365	3.016	3.011	0.005	0.165782	3.013	3.005	0.008	0.265516	3.013	3.001	0.012	0.398274	3.012	2.998	0.014	0.464807	3.011	2.997	0.014	0.464962	3.011	2.998	0.013	0.43175
F9(R1)	3.016	3.015	0.001	0.0331565	3.016	3.013	0.003	0.0994695	3.016	3.011	0.005	0.165782	3.014	3.009	0.005	0.165893	3.017	3.009	0.008	0.265164	3.016	3.006	0.01	0.331565	3.015	3.006	0.009	0.298507
F9(R2)	3.016	3.015	0.001	0.0331565	3.016	3.012	0.004	0.132626	3.015	3.01	0.005	0.165837	3.015	3.009	0.006	0.199005	3.016	3.008	0.008	0.265252	3.016	3.005	0.011	0.364721	3.015	3.005	0.01	0.331675
F9(R3)	3.017	3.015	0.002	0.066291	3.017	3.012	0.005	0.165728	3.016	3.01	0.006	0.198939	3.016	3.009	0.007	0.232095	3.016	3.008	0.008	0.265252	3.016	3.004	0.012	0.397878	3.016	3.005	0.011	0.364721
F3-F9(R1)	3.018	2.586	0.432	14.3141	3.018	2.239	0.779	25.8118	3.017	1.757	1.26	41.7633	3.017	1.267	1.75	58.0046	3.017	1.921	1.096	36.3275	3.017	2.505	0.512	16.9705	3.017	2.749	0.268	8.883
F3-F9(R2)	3.018	2.479	0.539	17.8595	3.018	2.117	0.901	29.8542	3.017	1.684	1.333	44.183	3.017	1.189	1.828	60.59	3.017	1.876	1.141	37.819	3.017	2.416	0.601	19.9205	3.017	2.677	0.34	11.2695
F3-F9(R3)	3.018	2.391	0.627	20.7753	3.018	2.029	0.989	32.77	3.017	1.511	1.506	49.9171	3.017	1.012	2.005	66.4567	3.017	1.774	1.243	41.1999	3.017	2.325	0.692	22.9367	3.017	2.559	0.458	15.1806
	50%I	DAY 2	50%I	DAY 4	50%I	DAY 6	50%I	DAY 8	50%I	DAY 10	50%I	DAY 12	50%I	DAY 14
F3(R1)	0.00066291	0.132582	0.00265164	0.530328	0.0053068	1.06136	0.0066357	1.32714	0.00862927	1.72585	0.00862927	1.72585	0.00863214	1.72643
F3(R2)	0.00132626	0.265252	0.00331455	0.66291	0.00530856	1.06171	0.00796548	1.5931	0.00863214	1.72643	0.00929306	1.85861	0.00863214	1.72643
F3(R3)	0.00198873	0.397746	0.00331565	0.66313	0.00531032	1.06206	0.00796548	1.5931	0.00929615	1.85923	0.00929924	1.85985	0.008635	1.727
F1(R1)	0.00066313	0.132626	0.00198939	0.397878	0.00331565	0.66313	0.00331785	0.66357	0.00530328	1.06066	0.0066313	1.32626	0.00597015	1.19403
F1(R2)	0.00066313	0.132626	0.00265252	0.530504	0.00331675	0.66335	0.0039801	0.79602	0.00530504	1.06101	0.00729443	1.45889	0.0066335	1.3267
F1(R3)	0.00132582	0.265164	0.00331455	0.66291	0.00397878	0.795756	0.00464191	0.928382	0.00530504	1.06101	0.00795756	1.59151	0.00729443	1.45889
F3-F1(R1)	0.286282	57.2565	0.516236	103.247	0.835267	167.053	1.16009	232.019	0.72655	145.31	0.33941	67.882	0.17766	35.532
F3-F1(R2)	0.35719	71.438	0.597084	119.417	0.883659	176.732	1.2118	242.36	0.756381	151.276	0.398409	79.6818	0.225389	45.0779
F3-F1(R3)	0.415507	83.1014	0.655401	131.08	0.998343	199.669	1.32913	265.827	0.823997	164.799	0.458734	91.7468	0.303613	60.7226
	DAY 2	DAY 4	DAY 6	DAY 8	DAY 10	DAY 12	DAY 14	SD	SD	SD	SD	SD	SD	SD
F3	0.265193	0.618789	1.06171	1.50444	1.7705	1.81477	1.72662	0.07655	0.4423	0.0002	0.08865	0.04436	0.04446	0.00019
F9	0.176805	0.530431	0.707412	0.795991	1.06089	1.45889	1.32654	0.4418	0.7651	0.4417	0.07644	0.00012	0.07657	0.07646
F3-F9	70.5986	117.915	181.151	246.735	153.795	79.7702	47.1108	7.47258	8.06972	9.67102	10.0018	5.76541	6.88931	7.34259
