# Supplementary material for: Melanin production and laccase mediated oxidative stress alleviation during fungal-fungal interaction among basidiomycete fungi
Source: IMA Fungus. 2021 Nov 9;12:33. doi: 10.1186/s43008-021-00082-y (PMC8576908; doi:10.1186/s43008-021-00082-y)
Supplement: Supplementary file 8 — Additional file 8: Result of qRT-PCR analysis. [file 43008_2021_82_MOESM8_ESM.xlsx]

## Sheet: Sheet2
		Control	RQ		Treatment	RQ
	Gene	R1	R2	R3	R1	R2	R3	Mean	SE	p-value	Significant
	amnO	1	1	1	2.01867	1.30017	1.80878	1.7092	0.213306	0.0398925	yes
	fdO	1	1	1	0.633635	0.532182	0.259489	0.475102	0.111714	0.0212171	yes
	gdc	1	1	1	0.638516	0.633531	0.634737	0.635595	0.00150169	8.4908e-06	yes
	tps	1	1	1	4.2977	5.72971	8.81531	6.2809	1.33292	0.0291009	yes
	acdO	1	1	1	1.31202	1.31202	0.6174	1.08048	0.23154	0.380661	No
	cmt	1	1	1	0.711312	1.0003	0.620173	0.777261	0.11458	0.0956733	No
	cro	1	1	1	1.54467	6.60752	1.43592	2.8627	1.70603	0.214125	No
	gst	1	1	1	0.433374	0.576719	0.28577	0.431954	0.0839928	0.0105858	yes
	alcO	1	1	1	0.28577	0.766969	0.486257	0.512999	0.139552	0.0366051	yes
	lcc	1	1	1	12.8554	7.33295	13.8456	11.3446	2.02611	0.0181432	yes
	mpx	1	1	1	1.50639	0.817604	0.688008	1.004	0.253964	0.494432	No
	kct	1	1	1	0.694768	0.806264	0.94744	0.816157	0.0731077	0.06419	yes
	abcT	1	1	1	0.682294	1.086	0.682888	0.817062	0.134471	0.153366	No
	alcdH	1	1	1	1.20207	2.20427	1.50571	1.63735	0.296703	0.0823796	No

## Sheet: Sheet3
	Gene	Control			Treatment			Mean
1	amnO	1	1	1	2.01867	1.30017	1.80878	1.7092	0.0398925		t-Test: Paired Two Sample for Means				t-Test: Paired Two Sample for Means				t-Test: Paired Two Sample for Means
2	fdO	1	1	1	0.633635	0.532182	0.259489	0.475102	0.0212171
3	gdc	1	1	1	0.638516	0.633531	0.634737	0.635595	8.4908e-06			Variable 1	Variable 2			Variable 1	Variable 2			Variable 1	Variable 2
4	tps	1	1	1	4.2977	5.72971	8.81531	6.2809	0.0291009		Mean	1	1.7092		Mean	1	0.475102		Mean	1	0.635595
5	acdO	1	1	1	1.31202	1.31202	0.6174	1.08048	0.380661		Variance	0	0.136498		Variance	0	0.0374399		Variance	0	6.7652e-06
6	cmt	1	1	1	0.711312	1.0003	0.620173	0.777261	0.0956733		Observations	3	3		Observations	3	3		Observations	3	3
7	cro	1	1	1	0.544666	6.60752	1.43592	2.8627	0.214125		Pearson Correlation	#DIV/0!			Pearson Correlation	#DIV/0!			Pearson Correlation	#DIV/0!
8	gst	1	1	1	0.433374	0.576719	0.28577	0.431954	0.0105858		Hypothesized Mean Difference	0			Hypothesized Mean Difference	0			Hypothesized Mean Difference	0
9	alcO	1	1	1	0.28577	0.766969	0.486257	0.512999	0.0366051		df	2			df	2			df	2
10	lcc	1	1	1	12.8554	7.33295	13.8456	11.3446	0.0181432		t Stat	-3.32483			t Stat	4.69859			t Stat	242.664
11	mpx	1	1	1	1.50639	0.817604	0.688008	1.004	0.494432		P(T<=t) one-tail	0.0398925			P(T<=t) one-tail	0.0212171			P(T<=t) one-tail	8.4908e-06
12	kct	1	1	1	0.694768	0.806264	0.94744	0.816157	0.06419		t Critical one-tail	6.96456			t Critical one-tail	6.96456			t Critical one-tail	6.96456
13	abcT	1	1	1	0.682294	1.086	0.682888	0.817062	0.153366		P(T<=t) two-tail	0.079785			P(T<=t) two-tail	0.0424341			P(T<=t) two-tail	1.69816e-05
14	alcdH	1	1	1	1.20207	2.20427	1.50571	1.63735	0.0823796		t Critical two-tail	9.92484			t Critical two-tail	9.92484			t Critical two-tail	9.92484
											t-Test: Paired Two Sample for Means				t-Test: Paired Two Sample for Means				t-Test: Paired Two Sample for Means
												Variable 1	Variable 2			Variable 1	Variable 2			Variable 1	Variable 2
											Mean	1	6.2809		Mean	1	1.08048		Mean	1	0.777261
											Variance	0	5.33007		Variance	0	0.160833		Variance	0	0.0393856
											Observations	3	3		Observations	3	3		Observations	3	3
											Pearson Correlation	#DIV/0!			Pearson Correlation	#DIV/0!			Pearson Correlation	#DIV/0!
											Hypothesized Mean Difference	0			Hypothesized Mean Difference	0			Hypothesized Mean Difference	0
											df	2			df	2			df	2
											t Stat	-3.96189			t Stat	-0.347586			t Stat	1.94397
											P(T<=t) one-tail	0.0291009			P(T<=t) one-tail	0.380661			P(T<=t) one-tail	0.0956733
											t Critical one-tail	6.96456			t Critical one-tail	6.96456			t Critical one-tail	6.96456
											P(T<=t) two-tail	0.0582018			P(T<=t) two-tail	0.761323			P(T<=t) two-tail	0.191347
											t Critical two-tail	9.92484			t Critical two-tail	9.92484			t Critical two-tail	9.92484
	t-Test: Paired Two Sample for Means				t-Test: Paired Two Sample for Means				t-Test: Paired Two Sample for Means					t-Test: Paired Two Sample for Means				t-Test: Paired Two Sample for Means				t-Test: Paired Two Sample for Means
		Variable 1	Variable 2			Variable 1	Variable 2				Variable 1	Variable 2			Variable 1	Variable 2			Variable 1	Variable 2			Variable 1	Variable 2
	Mean	1	2.8627		Mean	1	0.431954		Mean		1	0.512999		Mean	1	11.3446		Mean	1	1.004		Mean	1	0.816157
	Variance	0	10.7163		Variance	0	0.0211644		Variance		0	0.0584246		Variance	0	12.3154		Variance	0	0.193493		Variance	0	0.0160342
	Observations	3	3		Observations	3	3		Observations		3	3		Observations	3	3		Observations	3	3		Observations	3	3
	Pearson Correlation	#DIV/0!			Pearson Correlation	#DIV/0!			Pearson Correlation		#DIV/0!			Pearson Correlation	#DIV/0!			Pearson Correlation	#DIV/0!			Pearson Correlation	#DIV/0!
	Hypothesized Mean Difference	0			Hypothesized Mean Difference	0			Hypothesized Mean Difference		0			Hypothesized Mean Difference	0			Hypothesized Mean Difference	0			Hypothesized Mean Difference	0
	df	2			df	2			df		2			df	2			df	2			df	2
	t Stat	-0.985555			t Stat	6.76303			t Stat		3.48974			t Stat	-5.10566			t Stat	-0.0157484			t Stat	2.51469
	P(T<=t) one-tail	0.214125			P(T<=t) one-tail	0.0105858			P(T<=t) one-tail		0.0366051			P(T<=t) one-tail	0.0181432			P(T<=t) one-tail	0.494432			P(T<=t) one-tail	0.06419
	t Critical one-tail	6.96456			t Critical one-tail	6.96456			t Critical one-tail		6.96456			t Critical one-tail	6.96456			t Critical one-tail	6.96456			t Critical one-tail	6.96456
	P(T<=t) two-tail	0.42825			P(T<=t) two-tail	0.0211715			P(T<=t) two-tail		0.0732102			P(T<=t) two-tail	0.0362865			P(T<=t) two-tail	0.988865			P(T<=t) two-tail	0.12838
	t Critical two-tail	9.92484			t Critical two-tail	9.92484			t Critical two-tail		9.92484			t Critical two-tail	9.92484			t Critical two-tail	9.92484			t Critical two-tail	9.92484
	t-Test: Paired Two Sample for Means				t-Test: Paired Two Sample for Means
		Variable 1	Variable 2			Variable 1	Variable 2
	Mean	1	0.817062		Mean	1	1.63735
	Variance	0	0.0542475		Variance	0	0.264098
	Observations	3	3		Observations	3	3
	Pearson Correlation	#DIV/0!			Pearson Correlation	#DIV/0!
	Hypothesized Mean Difference	0			Hypothesized Mean Difference	0
	df	2			df	2
	t Stat	1.36042			t Stat	-2.1481
	P(T<=t) one-tail	0.153366			P(T<=t) one-tail	0.0823796
	t Critical one-tail	6.96456			t Critical one-tail	6.96456
	P(T<=t) two-tail	0.306732			P(T<=t) two-tail	0.164759
	t Critical two-tail	9.92484			t Critical two-tail	9.92484
